# Supplementary material for: Reclassifying Menopausal Breast Cancer and Assessing Non-Genetic Risk Factors in Ghanaian Women: Insights from a Cohort Study
Source: Cancers (Basel). 2025 Oct 29;17(21):3468. doi: 10.3390/cancers17213468 (PMC12608925; doi:10.3390/cancers17213468)
Supplement: Supplementary file 1 [file cancers-17-03468-s001.zip]

Archive with 1 entries (1 files):
- cancers-3878412-supplementary.pdf
